# Supplementary material for: A Broader Perspective on Anti-Ro Antibodies and Their Fetal Consequences—A Case Report and Literature Review
Source: Diagnostics (Basel). 2020 Jul 14;10(7):478. doi: 10.3390/diagnostics10070478 (PMC7399931; doi:10.3390/diagnostics10070478)
Supplement: Supplementary file 1 [file diagnostics-10-00478-s001.zip]

Archive with 1 entries (1 files):
- diagnostics-837388-supplementary.avi
